# Supplementary material for: Characterization of Effects of mTOR Inhibitors on Aging in Caenorhabditis elegans
Source: J Gerontol A Biol Sci Med Sci. 2024 Aug 16;79(11):glae196. doi: 10.1093/gerona/glae196 (PMC11374883; doi:10.1093/gerona/glae196)
Supplement: glae196_suppl_Supplementary_Tables [file glae196_suppl_supplementary_tables.xlsx]

## Sheet: SI guide
Ziehm tables for Characterization of effects of mTOR inhibitors on aging in C. elegans
Presented in this file are raw mortality data, which are supplementary to standard survival tables. This enables future investigators to reanalyze the data, for example, in data mining approaches, or for the purpose of resolving discrepancies between different published reports. To this end we employ a mortality data reporting format developed by M. Ziehm, which applies minimal reporting standard…
Data includes specification of causes of data censoring, as follows:
bag = bag of worms (death from internal hatching of eggs)
cont = contaminated (bacterial or fungal infection)
dis = disappeared (investigator failed to locate worm)
kil = killed (worm accidentally killed during handling)
cen = censored (censored without a recorded reason)
otw = on the wall (worms climbed wall of Petri dish and died from desiccation)
rup = rupture (internal organs extensively extruded through vulva)

## Sheet: Empty Ziehm Table
Publication:
Survival data contact:
Date:
Species:	C. elegans
Definition of day 1:	First day of adulthood
Event/death definition:	No response to touch
Censoring definition:	<>
Cohort name:				Cohort name:				Cohort name:				Cohort name:				Cohort name:				Cohort name:				Cohort name:				Cohort name:
Description:				Description:				Description:				Description:				Description:				Description:				Description:				Description:
Drug vector:	N/A			Drug vector:	N/A			Drug vector:	N/A			Drug vector:	N/A			Drug vector:	N/A			Drug vector:	N/A			Drug vector:	N/A			Drug vector:	N/A
Drug concentration:	N/A			Drug concentration:	N/A			Drug concentration:	N/A			Drug concentration:	N/A			Drug concentration:	N/A			Drug concentration:	N/A			Drug concentration:	N/A			Drug concentration:	N/A
Drug volume:	N/A			Drug volume:	N/A			Drug volume:	N/A			Drug volume:	N/A			Drug volume:	N/A			Drug volume:	N/A			Drug volume:	N/A			Drug volume:	N/A
Strain (background):	N2			Strain (background):	N2			Strain (background):	N2			Strain (background):	N2			Strain (background):	N2			Strain (background):	N2			Strain (background):	N2			Strain (background):	N2
Sex (gender):	Hermaphrodites			Sex (gender):	Hermaphrodites			Sex (gender):	Hermaphrodites			Sex (gender):	Hermaphrodites			Sex (gender):	Hermaphrodites			Sex (gender):	Hermaphrodites			Sex (gender):	Hermaphrodites			Sex (gender):	Hermaphrodites
Matings:	Selfing			Matings:	Selfing			Matings:	Selfing			Matings:	Selfing			Matings:	Selfing			Matings:	Selfing			Matings:	Selfing			Matings:	Selfing
FUDR:	N/A			FUDR:	N/A			FUDR:	N/A			FUDR:	N/A			FUDR:	N/A			FUDR:	N/A			FUDR:	N/A			FUDR:	N/A
Temperature:	20˚C			Temperature:	20˚C			Temperature:	20˚C			Temperature:	20˚C			Temperature:	20˚C			Temperature:	20˚C			Temperature:	20˚C			Temperature:	20˚C
Humidity:	N/A			Humidity:	N/A			Humidity:	N/A			Humidity:	N/A			Humidity:	N/A			Humidity:	N/A			Humidity:	N/A			Humidity:	N/A
Light/dark cycle:	Dark			Light/dark cycle:	Dark			Light/dark cycle:	Dark			Light/dark cycle:	Dark			Light/dark cycle:	Dark			Light/dark cycle:	Dark			Light/dark cycle:	Dark			Light/dark cycle:	Dark
Noise:	N/A			Noise:	N/A			Noise:	N/A			Noise:	N/A			Noise:	N/A			Noise:	N/A			Noise:	N/A			Noise:	N/A
Food and liquid:	NGM OP50			Food and liquid:	NGM OP50			Food and liquid:	NGM OP50			Food and liquid:	NGM OP50			Food and liquid:	NGM OP50			Food and liquid:	NGM OP50			Food and liquid:	NGM OP50			Food and liquid:	NGM OP50
Treatment / condition:	live bacteria			Treatment / condition:	live bacteria			Treatment / condition:	live bacteria			Treatment / condition:	live bacteria			Treatment / condition:	live bacteria			Treatment / condition:	live bacteria			Treatment / condition:	live bacteria			Treatment / condition:	live bacteria
Housing:	60 mm agar plates			Housing:	60 mm agar plates			Housing:	60 mm agar plates			Housing:	60 mm agar plates			Housing:	60 mm agar plates			Housing:	60 mm agar plates			Housing:	60 mm agar plates			Housing:	60 mm agar plates
Animals/housing:	25-35			Animals/housing:	25-35			Animals/housing:	25-35			Animals/housing:	25-35			Animals/housing:	25-35			Animals/housing:	25-35			Animals/housing:	25-35			Animals/housing:	25-35
Time unit:	Days			Time unit:	Days			Time unit:	Days			Time unit:	Days			Time unit:	Days			Time unit:	Days			Time unit:	Days			Time unit:	Days
Age	Event code	Type of event		Age	Event code	Type of event		Age	Event code	Type of event		Age	Event code	Type of event		Age	Event code	Type of event		Age	Event code	Type of event		Age	Event code	Type of event		Age	Event code	Type of event

## Sheet: Table 1(1)
Publication:	Characterization of effects of mTOR inhibitors on aging in C. elegans
Survival data contact:	david.gems@ucl.ac.uk
Date:	14.02.2023
Species:	C. elegans
Definition of day 1:	First day of adulthood
Event/death definition:	Code 1; No response to touch
Censoring definition:	Code 0; Unnatural death
Cohort name:	Control			Cohort name:	1x rapamycin			Cohort name:	2x rapamycin			Cohort name:	4x rapamycin			Cohort name:	10x rapamycin
Description:	50 µL liposomes, no drug			Description:	50 µL liposomes, 100 µM rapamycin			Description:	100 µL liposomes, 100 µM rapamycin			Description:	200 µL liposomes, 100 µM rapamycin			Description:	100 µL 5x concentrated liposomes, 100 µM rapamycin
Drug vector:	Liposome			Drug vector	Liposome			Drug vector	Liposome			Drug vector	Liposome			Drug vector	Liposome
Drug concentration:	N/A			Drug concentration:	100 µM			Drug concentration:	100 µM			Drug concentration:	100 µM			Drug concentration:	100 µM
Drug volume:	50 µL			Drug volume:	50 µL			Drug volume:	100 µL			Drug volume:	200 µL			Drug volume:	500 µL
Strain (background):	N2			Strain (background):	N2			Strain (background):	N2			Strain (background):	N2			Strain (background):	N2
Sex (gender):	Hermaphrodites			Sex (gender):	Hermaphrodites			Sex (gender):	Hermaphrodites			Sex (gender):	Hermaphrodites			Sex (gender):	Hermaphrodites
Matings:	Selfing			Matings:	Selfing			Matings:	Selfing			Matings:	Selfing			Matings:	Selfing
FUDR:	N/A			FUDR:	N/A			FUDR:	N/A			FUDR:	N/A			FUDR:	N/A
Temperature:	20˚C			Temperature:	20˚C			Temperature:	20˚C			Temperature:	20˚C			Temperature:	20˚C
Humidity:	N/A			Humidity:	N/A			Humidity:	N/A			Humidity:	N/A			Humidity:	N/A
Light/dark cycle:	Dark			Light/dark cycle:	Dark			Light/dark cycle:	Dark			Light/dark cycle:	Dark			Light/dark cycle:	Dark
Noise:	N/A			Noise:	N/A			Noise:	N/A			Noise:	N/A			Noise:	N/A
Food and liquid:	NGM OP50			Food and liquid:	NGM OP50			Food and liquid:	NGM OP50			Food and liquid:	NGM OP50			Food and liquid:	NGM OP50
Treatment / condition:	live bacteria			Treatment / condition:	live bacteria			Treatment / condition:	live bacteria			Treatment / condition:	live bacteria			Treatment / condition:	live bacteria
Housing:	60 mm agar plates			Housing:	60 mm agar plates			Housing:	60 mm agar plates			Housing:	60 mm agar plates			Housing:	60 mm agar plates
Animals/housing:	25-35			Animals/housing:	25-35			Animals/housing:	25-35			Animals/housing:	25-35			Animals/housing:	25-35
Time unit:	Days			Time unit:	Days			Time unit:	Days			Time unit:	Days			Time unit:	Days
	60				55				54				25				28
Age	Event code	Type of event		Age	Event code	Type of event		Age	Event code	Type of event		Age	Event code	Type of event		Age	Number of events	Type of event
4	0	bag		4	0	bag		5	0	bag		4	0	bag		8	1
4	0	bag		4	0	bag		5	0	bag		6	0	bag		8	1
4	0	bag		4	0	bag		5	0	bag		6	0	bag		8	1
4	0	rup		4	0	bag		7	0	bag		8	1			10	1
6	0	bag		4	0	bag		7	0	bag		8	1			10	1
6	0	bag		4	0	bag		7	0	bag		8	1			12	1
6	0	bag		4	0	bag		7	0	kil		8	1			12	1
6	0	dis		4	0	bag		7	1			8	1			14	1
8	1			4	0	dis		9	1			10	1			14	1
8	1			4	0	dis		9	1			10	1			14	1
8	0	bag		6	0	bag		9	1			10	1			14	1
8	1			6	0	rup		11	1			12	1			14	1
8	1			8	0	rup		11	1			12	1			16	1
10	1			10	1			11	1			12	1			16	1
10	1			10	1			11	1			14	1			16	1
10	1			10	1			11	1			14	1			16	1
10	1			10	1			11	1			16	1			16	1
10	1			10	1			11	1			16	1			18	1
10	1			10	1			14	1			16	1			18	1
10	1			10	1			14	1			20	1			18	1
10	1			10	1			14	1			20	1			20	1
10	1			10	1			14	1			20	1			22	1
12	1			10	1			14	1			22	1			22	1
12	1			12	1			14	1			22	1			24	1
12	1			12	1			16	1			24	1			24	1
12	1			12	1			16	1			24	1			24	1
12	1			12	1			16	1			24	1			28	1
12	1			14	1			16	1			28	1			28	1
12	1			14	1			16	1
14	1			14	1			18	1
14	1			14	1			18	1
14	1			16	1			18	1
16	1			16	1			18	1
16	1			16	1			18	1
16	1			16	1			18	1
16	1			16	1			18	1
16	1			16	1			18	1
16	1			16	1			18	1
16	1			18	1			18	1
18	1			18	1			20	1
18	1			18	1			20	1
18	1			18	1			20	1
18	1			18	1			20	1
18	1			18	1			20	1
18	1			18	1			22	1
18	1			18	1			22	1
20	1			18	1			22	1
20	1			18	1			22	1
20	1			18	1			22	1
20	1			18	1			24	1
20	1			18	1			24	1
20	1			18	1			24	1
22	1			18	1			26	1
22	1			20	1			26	1
22	1			20	1			26	1
22	1			20	1			28	1
22	1			20	1			28	1
24	1			20	1			28	1
24	1			22	1			28	1
24	1			22	1			30	1
26	1			22	1			30	1
23	1			22	1
23	1			22	1
23	1			24	1
25	1			24	1
25	1			26	1
25	1			26	1
25	1			28	1
27	1

## Sheet: Table 1(2)
Publication:	Characterization of effects of mTOR inhibitors on aging in C. elegans
Survival data contact:	david.gems@ucl.ac.uk
Date:	22.02.2023
Species:	C. elegans
Definition of day 1:	First day of adulthood
Event/death definition:	Code 1; No response to touch
Censoring definition:	Code 0; Unnatural death
Cohort name:	Control			Cohort name:	1x rapamycin			Cohort name:	2x rapamycin			Cohort name:	4x rapamycin			Cohort name:	10x rapamycin
Description:	50 µL liposomes, no drug			Description:	50 µL liposomes, 100 µM rapamycin			Description:	100 µL liposomes, 100 µM rapamycin			Description:	200 µL liposomes, 100 µM rapamycin			Description:	100 µL 5x concentrated liposomes, 100 µM rapamycin
Drug vector:	Liposome			Drug vector	Liposome			Drug vector	Liposome			Drug vector	Liposome			Drug vector	Liposome
Drug concentration:	N/A			Drug concentration:	100 µM			Drug concentration:	100 µM			Drug concentration:	100 µM			Drug concentration:	100 µM
Drug volume:	50 µL			Drug volume:	50 µL			Drug volume:	100 µL			Drug volume:	200 µL			Drug volume:	500 µL
Strain (background):	N2			Strain (background):	N2			Strain (background):	N2			Strain (background):	N2			Strain (background):	N2
Sex (gender):	Hermaphrodites			Sex (gender):	Hermaphrodites			Sex (gender):	Hermaphrodites			Sex (gender):	Hermaphrodites			Sex (gender):	Hermaphrodites
Matings:	Selfing			Matings:	Selfing			Matings:	Selfing			Matings:	Selfing			Matings:	Selfing
FUDR:	N/A			FUDR:	N/A			FUDR:	N/A			FUDR:	N/A			FUDR:	N/A
Temperature:	20˚C			Temperature:	20˚C			Temperature:	20˚C			Temperature:	20˚C			Temperature:	20˚C
Humidity:	N/A			Humidity:	N/A			Humidity:	N/A			Humidity:	N/A			Humidity:	N/A
Light/dark cycle:	Dark			Light/dark cycle:	Dark			Light/dark cycle:	Dark			Light/dark cycle:	Dark			Light/dark cycle:	Dark
Noise:	N/A			Noise:	N/A			Noise:	N/A			Noise:	N/A			Noise:	N/A
Food and liquid:	NGM OP50			Food and liquid:	NGM OP50			Food and liquid:	NGM OP50			Food and liquid:	NGM OP50			Food and liquid:	NGM OP50
Treatment / condition:	live bacteria			Treatment / condition:	live bacteria			Treatment / condition:	live bacteria			Treatment / condition:	live bacteria			Treatment / condition:	live bacteria
Housing:	60 mm agar plates			Housing:	60 mm agar plates			Housing:	60 mm agar plates			Housing:	60 mm agar plates			Housing:	60 mm agar plates
Animals/housing:	25-35			Animals/housing:	25-35			Animals/housing:	25-35			Animals/housing:	25-35			Animals/housing:	25-35
Time unit:	Days			Time unit:	Days			Time unit:	Days			Time unit:	Days			Time unit:	Days
	52				53				50				56				30
Age	Event code	Type of event		Age	Event code	Type of event		Age	Event code	Type of event		Age	Event code	Type of event		Age	Number of events	Type of event
4	0	bag		4	0	bag		5	0	bag		4	0	bag		6	0	bag
4	0	bag		4	0	bag		5	0	bag		4	0	bag		6	0	bag
4	0	bag		4	0	bag		5	0	bag		4	0	bag		8	1
6	0	bag		6	0	bag		5	0	bag		4	0	bag		8	1
6	0	rup		6	0	bag		5	0	bag		6	0	bag		8	1
6	1			6	0	bag		7	0	bag		8	1			10	1
6	1			6	0	con		7	0	dis		8	1			10	1
6	0	bag		8	0	bag		7	1			8	1			10	1
6	0	dis		8	0	bag		7	1			8	1			10	1
6	1			8	1			9	1			10	1			12	1
8	1			8	1			9	1			10	1			12	1
8	1			8	1			9	1			10	1			12	1
8	0	itw		10	1			9	1			10	1			12	1
8	1			10	1			9	0	dis		10	1			14	1
8	1			10	1			9	1			10	1			14	1
8	1			12	1			12	1			12	1			14	1
8	1			12	1			12	1			12	1			14	1
10	1			12	1			12	1			12	1			14	1
10	1			12	1			12	1			12	1			16	1
10	1			12	1			14	1			14	1			16	1
10	1			14	1			14	1			14	1			16	1
10	1			14	1			14	1			14	1			18	1
12	1			14	1			14	1			14	1			18	1
12	1			14	1			16	1			14	1			20	1
12	1			14	1			16	1			14	1			20	1
12	1			14	1			16	1			14	1			24	1
14	1			14	1			16	1			16	1			24	1
14	1			16	1			18	1			16	1			24	1
14	1			16	1			18	1			16	1			24	1
14	1			16	1			18	1			16	1			26	1
16	1			16	1			18	1			16	1			26	1
16	1			16	1			18	1			18	1			26	1
16	1			16	1			18	1			18	1
18	1			18	1			20	1			18	1
18	1			18	1			20	1			18	1
18	1			18	1			20	1			18	1
18	1			18	1			20	1			18	1
18	1			18	1			20	1			18	1
18	1			18	1			22	1			18	1
18	1			18	1			22	1			18	1
18	1			18	1			22	1			18	1
18	1			18	1			22	1			20	1
18	1			20	1			24	1			20	1
18	1			20	1			24	1			20	1
18	1			20	1			24	1			20	1
20	1			20	1			24	1			20	1
20	1			20	1			24	1			22	1
20	1			20	1			26	1			22	1
20	1			20	1			26	1			22	1
20	1			22	1			28	1			22	1
20	1			22	1			28	1			24	1
20	1			22	1			28	1			24	1
22	1			24	1			28	1			24	1
22	1			24	1			30	1			24	1
24	1			24	1			30	1			24	1
24	1			24	1			30	1			26	1
24	1			24	1			32	1			26	1
26	1			24	1			32	1			26	1
26	1			26	1							30	1
26	1			26	1							30	1
				28	1							30	1
				28	1

## Sheet: Table 1(3)
Publication:	Characterization of effects of mTOR inhibitors on aging in C. elegans
Survival data contact:	david.gems@ucl.ac.uk
Date:	27.02.2023
Species:	C. elegans
Definition of day 1:	First day of adulthood
Event/death definition:	Code 1; No response to touch
Censoring definition:	Code 0; Unnatural death
Cohort name:	Control			Cohort name:	1x rapamycin			Cohort name:	2x rapamycin			Cohort name:	4x rapamycin			Cohort name:	10x rapamycin
Description:	50 µL liposomes, no drug			Description:	50 µL liposomes, 100 µM rapamycin			Description:	100 µL liposomes, 100 µM rapamycin			Description:	200 µL liposomes, 100 µM rapamycin			Description:	100 µL 5x concentrated liposomes, 100 µM rapamycin
Drug vector:	Liposome			Drug vector	Liposome			Drug vector	Liposome			Drug vector	Liposome			Drug vector	Liposome
Drug concentration:	N/A			Drug concentration:	100 µM			Drug concentration:	100 µM			Drug concentration:	100 µM			Drug concentration:	100 µM
Drug volume:	50 µL			Drug volume:	50 µL			Drug volume:	100 µL			Drug volume:	200 µL			Drug volume:	500 µL
Strain (background):	N2			Strain (background):	N2			Strain (background):	N2			Strain (background):	N2			Strain (background):	N2
Sex (gender):	Hermaphrodites			Sex (gender):	Hermaphrodites			Sex (gender):	Hermaphrodites			Sex (gender):	Hermaphrodites			Sex (gender):	Hermaphrodites
Matings:	Selfing			Matings:	Selfing			Matings:	Selfing			Matings:	Selfing			Matings:	Selfing
FUDR:	N/A			FUDR:	N/A			FUDR:	N/A			FUDR:	N/A			FUDR:	N/A
Temperature:	20˚C			Temperature:	20˚C			Temperature:	20˚C			Temperature:	20˚C			Temperature:	20˚C
Humidity:	N/A			Humidity:	N/A			Humidity:	N/A			Humidity:	N/A			Humidity:	N/A
Light/dark cycle:	Dark			Light/dark cycle:	Dark			Light/dark cycle:	Dark			Light/dark cycle:	Dark			Light/dark cycle:	Dark
Noise:	N/A			Noise:	N/A			Noise:	N/A			Noise:	N/A			Noise:	N/A
Food and liquid:	NGM OP50			Food and liquid:	NGM OP50			Food and liquid:	NGM OP50			Food and liquid:	NGM OP50			Food and liquid:	NGM OP50
Treatment / condition:	live bacteria			Treatment / condition:	live bacteria			Treatment / condition:	live bacteria			Treatment / condition:	live bacteria			Treatment / condition:	live bacteria
Housing:	60 mm agar plates			Housing:	60 mm agar plates			Housing:	60 mm agar plates			Housing:	60 mm agar plates			Housing:	60 mm agar plates
Animals/housing:	25-35			Animals/housing:	25-35			Animals/housing:	25-35			Animals/housing:	25-35			Animals/housing:	25-35
Time unit:	Days			Time unit:	Days			Time unit:	Days			Time unit:	Days			Time unit:	Days
	49				56				25				58				30
Age	Event code	Type of event		Age	Event code	Type of event		Age	Event code	Type of event		Age	Event code	Type of event		Age	Number of events	Type of event
4	0	bag		4	0	bag		5	0	bag		4	0	rup		6	0	kil
4	0	bag		4	0	bag		7	0	bag		6	0	bag		6	0	bag
4	0	bag		4	0	bag		7	0	bag		6	0	bag		8	0	bag
4	0	bag		4	0	dis		9	0	rup		8	1	bag		8	0	bag
4	0	rup		6	0	bag		9	1			8	1	bag		8	1
4	0	rup		6	0	bag		9	1			8	1			8	1
6	0	bag		6	0	bag		9	1			8	1			8	1
6	0	bag		6	0			11	1			8	1			8	1
6	0	bag		8	1			11	1			8	1			10	1
6	0	bag		8	1			11	1			10	1			10	1
6	0	bag		10	1			14	1			10	1			10	1
6	0	bag		10	1			14	1			10	1			12	1
6	0	dis		10	1			14	1			10	1			12	1
6	0	dis		10	1			16	1			10	1			12	1
8	0	dis		10	1			18	1			10	1			12	1
8	1			12	1			18	1			12	1			12	1
8	1			12	1			20	1			12	1			14	1
8	1			12	1			20	1			12	1			14	1
10	1			14	1			20	1			12	1			14	1
10	1			14	1			22	1			12	1			14	1
10	1			14	1			22	1			12	1			14	1
10	1			14	1			24	1			12	1			16	1
12	1			14	1			24	1			12	1			16	1
12	1			14	1			26	1			14	1			16	1
12	1			14	1			28	1			14	1			16	1
14	1			14	1			30	1			14	1			18	1
14	1			16	1			30	1			14	1			20	1
14	1			16	1			32	1			14	1			20	1
14	1			16	1			32	1			16	1			22	1
14	1			16	1							16	1			24	1
16	1			16	1							16	1			24	1
16	1			16	1							16	1			26	1
16	1			16	1							16	1			26	1
16	1			16	1							18	1			28	1
18	1			18	1							18	1
18	1			18	1							18	1
18	1			18	1							18	1
18	1			18	1							18	1
18	1			18	1							20	1
18	1			18	1							20	1
18	1			18	1							20	1
18	1			18	1							20	1
18	1			18	1							20	1
18	1			18	1							20	1
18	1			20	1							22	1
18	1			20	1							22	1
20	1			20	1							22	1
20	1			20	1							22	1
20	1			20	1							24	1
20	1			20	1							24	1
20	1			20	1							24	1
20	1			22	1							24	1
22	1			22	1							24	1
22	1			24	1							26	1
22	1			24	1							26	1
22	1			24	1							28	1
22	1			26	1							28	1
24	1			26	1							28	1
24	1			26	1							28	1
24	1			26	1							30	1
24	1			26	1							30	1
24	1			28	1
26	1			28	1
26	1			28	1

## Sheet: Table 2(1)
Publication:	Characterization of effects of mTOR inhibitors on aging in C. elegans
Survival data contact:	david.gems@ucl.ac.uk
Date:	04.04.2023
Species:	C. elegans
Definition of day 1:	First day of adulthood
Event/death definition:	Code 1; No response to touch
Censoring definition:	Code 0; Unnatural death
Cohort name:	Control			Cohort name:	1x rapamycin			Cohort name:	2x rapamycin			Cohort name:	4x rapamycin			Cohort name:	10x rapamycin			Cohort name:	2x rapamycin from L1-L4			Cohort name:	10x rapamycin from L1-L4
Description:	Carbenicillin, 50 µL liposomes, no drug			Description:	Carbenicillin, 50 µL liposomes, 100 µM rapamycin			Description:	Carbenicillin, 100 µL liposomes, 100 µM rapamycin			Description:	Carbenicillin, 200 µL liposomes, 100 µM rapamycin			Description:	Carbenicillin, 100 µL 5x concentrated liposomes, 100 µM rapamycin			Description:	Carbenicillin, 100 µL liposomes, 100 µM rapamycin			Description:	Carbenicillin, 100 µL 5x concentrated liposomes, 100 µM rapamycin
Drug vector:	Liposome			Drug vector	Liposome			Drug vector	Liposome			Drug vector	Liposome			Drug vector	Liposome			Drug vector	Liposome			Drug vector	Liposome
Drug concentration:	N/A			Drug concentration:	100 µM			Drug concentration:	100 µM			Drug concentration:	100 µM			Drug concentration:	100 µM			Drug concentration:	100 µM			Drug concentration:	100 µM
Drug volume:	50 µL			Drug volume:	50 µL			Drug volume:	100 µL			Drug volume:	200 µL			Drug volume:	500 µL			Drug volume:	200 µL			Drug volume:	500 µL
Strain (background):	N2			Strain (background):	N2			Strain (background):	N2			Strain (background):	N2			Strain (background):	N2			Strain (background):	N2			Strain (background):	N2
Sex (gender):	Hermaphrodites			Sex (gender):	Hermaphrodites			Sex (gender):	Hermaphrodites			Sex (gender):	Hermaphrodites			Sex (gender):	Hermaphrodites			Sex (gender):	Hermaphrodites			Sex (gender):	Hermaphrodites
Matings:	Selfing			Matings:	Selfing			Matings:	Selfing			Matings:	Selfing			Matings:	Selfing			Matings:	Selfing			Matings:	Selfing
FUDR:	N/A			FUDR:	N/A			FUDR:	N/A			FUDR:	N/A			FUDR:	N/A			FUDR:	N/A			FUDR:	N/A
Temperature:	20˚C			Temperature:	20˚C			Temperature:	20˚C			Temperature:	20˚C			Temperature:	20˚C			Temperature:	20˚C			Temperature:	20˚C
Humidity:	N/A			Humidity:	N/A			Humidity:	N/A			Humidity:	N/A			Humidity:	N/A			Humidity:	N/A			Humidity:	N/A
Light/dark cycle:	Dark			Light/dark cycle:	Dark			Light/dark cycle:	Dark			Light/dark cycle:	Dark			Light/dark cycle:	Dark			Light/dark cycle:	Dark			Light/dark cycle:	Dark
Noise:	N/A			Noise:	N/A			Noise:	N/A			Noise:	N/A			Noise:	N/A			Noise:	N/A			Noise:	N/A
Food and liquid:	NGM OP50			Food and liquid:	NGM OP50			Food and liquid:	NGM OP50			Food and liquid:	NGM OP50			Food and liquid:	NGM OP50			Food and liquid:	NGM OP50			Food and liquid:	NGM OP50
Treatment / condition:	Carbenicillin-treated bacteria			Treatment / condition:	Carbenicillin-treated bacteria			Treatment / condition:	Carbenicillin-treated bacteria			Treatment / condition:	Carbenicillin-treated bacteria			Treatment / condition:	Carbenicillin-treated bacteria			Treatment / condition:	Carbenicillin-treated bacteria			Treatment / condition:	Carbenicillin-treated bacteria
Housing:	60 mm agar plates			Housing:	60 mm agar plates			Housing:	60 mm agar plates			Housing:	60 mm agar plates			Housing:	60 mm agar plates			Housing:	60 mm agar plates			Housing:	60 mm agar plates
Animals/housing:	25-35			Animals/housing:	25-35			Animals/housing:	25-35			Animals/housing:	25-35			Animals/housing:	25-35			Animals/housing:	25-35			Animals/housing:	25-35
Time unit:	Days			Time unit:	Days			Time unit:	Days			Time unit:	Days			Time unit:	Days			Time unit:	Days			Time unit:	Days
	30				47				39				51				27				23				29
Age	Event code	Type of event		Age	Event code	Type of event		Age	Event code	Type of event		Age	Event code	Type of event		Age	Number of events	Type of event		Age	Event code	Type of event		Age	Number of events	Type of event
6	0	dis		6	0	bag		3	0	bag		6	0	bag		6	0	otw		3	0	bag		10	0	bag
8	0	bag		6	0	bag		6	0	bag		6	0	bag		6	0	bag		3	0	bag		10	0	bag
16	1			6	0	bag		6	0	bag		6	0	bag		8	0	bag		6	0	bag		10	1
16	1			6	0	otw		6	0	bag		6	0	bag		10	0	bag		6	0	bag		16	1
21	1			12	1			8	0	bag		6	0	bag		10	0	cen		6	0	cen		16	1
21	1			12	1			8	0	bag		6	0	bag		12	1			8	0	bag		21	1
21	1			12	1			8	0	otw		8	0	ruo		16	1			8	0	bag		21	1
21	1			12	1			10	0	bag		16	1			16	1			10	0	bag		21	1
21	1			16	1			12	0	dis		16	1			16	1			16	1			21	1
23	1			16	1			16	1			16	1			16	1			16	1			21	1
23	1			16	1			16	1			16	1			16	1			21	1			21	1
23	1			16	1			16	1			16	1			21	1			21	1			21	1
25	1			16	1			21	1			21	1			21	1			23	1			21	1
25	1			21	1			21	1			21	1			21	1			23	1			23	1
25	1			21	1			21	1			21	1			21	1			23	1			23	1
25	1			21	1			21	1			21	1			21	1			23	1			23	1
25	1			21	1			21	1			21	1			21	1			25	1			23	1
25	1			21	1			21	1			21	1			21	1			25	1			23	1
25	1			21	1			23	1			23	1			23	1			25	1			23	1
27	1			21	1			23	1			23	1			23	1			27	1			25	1
27	1			23	1			23	1			23	1			23	1			27	1			25	1
27	1			23	1			23	1			23	1			23	1			27	1			25	1
27	1			23	1			23	1			23	1			23	1			27	1			27	1
29	1			23	1			23	1			23	1			23	1			29	1			27	1
29	1			23	1			25	1			23	1			25	1			29	1			27	1
29	1			23	1			25	1			23	1			25	1			31	1			29	1
29	1			23	1			25	1			23	1			25	1			31	1			29	1
31	1			25	1			25	1			25	1			25	1			31	1			29	1
31	1			25	1			25	1			25	1			25	1			33	1			29	1
31	1			25	1			25	1			25	1			25	1			33	1			31	1
33	1			25	1			25	1			25	1			27	1			33	1			31	1
35	1			25	1			25	1			25	1			27	1
				25	1			25	1			25	1
				25	1			27	1			25	1
				25	1			27	1			25	1
				27	1			29	1			27	1
				27	1			29	1			27	1
				27	1			29	1			27	1
				27	1			29	1			27	1
				27	1			31	1			27	1
				27	1			33	1			27	1
				29	1			33	1			27	1
				29	1			33	1			27	1
				31	1			35	1			27	1
				31	1			35	1			29	1
				33	1			37	1			29	1
				33	1			37	1			29	1
				33	1			37	1			29	1
				35	1							29	1
				35	1							29	1
				35	1							31	1
												31	1
												31	1
												33	1
												33	1
												33	1
												35	1
												35	1

## Sheet: Table 2(2)
Publication:	Characterization of effects of mTOR inhibitors on aging in C. elegans
Survival data contact:	david.gems@ucl.ac.uk
Date:	08.04.2023
Species:	C. elegans
Definition of day 1:	First day of adulthood
Event/death definition:	Code 1; No response to touch
Censoring definition:	Code 0; Unnatural death
Cohort name:	Control			Cohort name:	1x rapamycin			Cohort name:	2x rapamycin			Cohort name:	4x rapamycin			Cohort name:	10x rapamycin			Cohort name:	2x rapamycin from L1-L4			Cohort name:	10x rapamycin from L1-L4
Description:	Carbenicillin, 50 µL liposomes, no drug			Description:	Carbenicillin, 50 µL liposomes, 100 µM rapamycin			Description:	Carbenicillin, 100 µL liposomes, 100 µM rapamycin			Description:	Carbenicillin, 200 µL liposomes, 100 µM rapamycin			Description:	Carbenicillin, 100 µL 5x concentrated liposomes, 100 µM rapamycin			Description:	Carbenicillin, 100 µL liposomes, 100 µM rapamycin			Description:	Carbenicillin, 100 µL 5x concentrated liposomes, 100 µM rapamycin
Drug vector:	Liposome			Drug vector	Liposome			Drug vector	Liposome			Drug vector	Liposome			Drug vector	Liposome			Drug vector	Liposome			Drug vector	Liposome
Drug concentration:	N/A			Drug concentration:	100 µM			Drug concentration:	100 µM			Drug concentration:	100 µM			Drug concentration:	100 µM			Drug concentration:	100 µM			Drug concentration:	100 µM
Drug volume:	50 µL			Drug volume:	50 µL			Drug volume:	100 µL			Drug volume:	200 µL			Drug volume:	500 µL			Drug volume:	200 µL			Drug volume:	500 µL
Strain (background):	N2			Strain (background):	N2			Strain (background):	N2			Strain (background):	N2			Strain (background):	N2			Strain (background):	N2			Strain (background):	N2
Sex (gender):	Hermaphrodites			Sex (gender):	Hermaphrodites			Sex (gender):	Hermaphrodites			Sex (gender):	Hermaphrodites			Sex (gender):	Hermaphrodites			Sex (gender):	Hermaphrodites			Sex (gender):	Hermaphrodites
Matings:	Selfing			Matings:	Selfing			Matings:	Selfing			Matings:	Selfing			Matings:	Selfing			Matings:	Selfing			Matings:	Selfing
FUDR:	N/A			FUDR:	N/A			FUDR:	N/A			FUDR:	N/A			FUDR:	N/A			FUDR:	N/A			FUDR:	N/A
Temperature:	20˚C			Temperature:	20˚C			Temperature:	20˚C			Temperature:	20˚C			Temperature:	20˚C			Temperature:	20˚C			Temperature:	20˚C
Humidity:	N/A			Humidity:	N/A			Humidity:	N/A			Humidity:	N/A			Humidity:	N/A			Humidity:	N/A			Humidity:	N/A
Light/dark cycle:	Dark			Light/dark cycle:	Dark			Light/dark cycle:	Dark			Light/dark cycle:	Dark			Light/dark cycle:	Dark			Light/dark cycle:	Dark			Light/dark cycle:	Dark
Noise:	N/A			Noise:	N/A			Noise:	N/A			Noise:	N/A			Noise:	N/A			Noise:	N/A			Noise:	N/A
Food and liquid:	NGM OP50			Food and liquid:	NGM OP50			Food and liquid:	NGM OP50			Food and liquid:	NGM OP50			Food and liquid:	NGM OP50			Food and liquid:	NGM OP50			Food and liquid:	NGM OP50
Treatment / condition:	Carbenicillin-treated bacteria			Treatment / condition:	Carbenicillin-treated bacteria			Treatment / condition:	Carbenicillin-treated bacteria			Treatment / condition:	Carbenicillin-treated bacteria			Treatment / condition:	Carbenicillin-treated bacteria			Treatment / condition:	Carbenicillin-treated bacteria			Treatment / condition:	Carbenicillin-treated bacteria
Housing:	60 mm agar plates			Housing:	60 mm agar plates			Housing:	60 mm agar plates			Housing:	60 mm agar plates			Housing:	60 mm agar plates			Housing:	60 mm agar plates			Housing:	60 mm agar plates
Animals/housing:	25-35			Animals/housing:	25-35			Animals/housing:	25-35			Animals/housing:	25-35			Animals/housing:	25-35			Animals/housing:	25-35			Animals/housing:	25-35
Time unit:	Days			Time unit:	Days			Time unit:	Days			Time unit:	Days			Time unit:	Days			Time unit:	Days			Time unit:	Days
	32				27				33				30				27				31				25
Age	Event code	Type of event		Age	Event code	Type of event		Age	Event code	Type of event		Age	Event code	Type of event		Age	Number of events	Type of event		Age	Event code	Type of event		Age	Number of events	Type of event
6	0	bag		6	0	bag		6	0	bag		6	0	bag		6	0	bag		3	0	dis		6	0	bag
16	1			6	0	bag		6	0	bag		6	0	bag		8	0	bag		3	0	dis		6	0	bag
16	1			6	0	bag		6	0	bag		6	0	bag		8	0	bag		10	1			6	0	bag
18	1			6	0	dis		6	0	dis		6	0	rup		12	1			12	1			16	1
18	1			16	1			8	0	bag		8	0	rup		12	1			12	1			16	1
18	1			21	1			16	1			10	0			16	1			16	1			21	1
18	1			21	1			16	1			16	1			16	1			21	1			21	1
21	1			21	1			16	1			16	1			16	1			21	1			21	1
21	1			23	1			21	1			16	1			16	1			21	1			21	1
21	1			23	1			21	1			16	1			21	1			23	1			21	1
21	1			23	1			23	1			16	1			21	1			23	1			23	1
21	1			23	1			23	1			21	1			21	1			23	1			23	1
21	1			23	1			23	1			21	1			21	1			23	1			23	1
21	1			25	1			23	1			21	1			21	1			25	1			23	1
23	1			25	1			23	1			21	1			21	1			25	1			23	1
23	1			25	1			25	1			21	1			21	1			25	1			23	1
23	1			25	1			25	1			21	1			21	1			25	1			23	1
23	1			25	1			27	1			23	1			21	1			25	1			25	1
23	1			25	1			27	1			23	1			21	1			25	1			27	1
25	1			27	1			27	1			23	1			21	1			25	1			27	1
25	1			27	1			27	1			23	1			23	1			27	1			29	1
25	1			29	1			27	1			25	1			23	1			27	1			31	1
25	1			29	1			27	1			25	1			23	1			29	1			31	1
25	1			29	1			27	1			25	1			23	1			29	1			31	1
27	1			31	1			29	1			25	1			23	1			29	1			31	1
27	1			31	1			29	1			25	1			25	1			31	1			31	1
27	1			31	1			29	1			25	1			25	1			31	1			33	1
29	1			33	1			29	1			25	1			25	1			31	1			33	1
29	1			33	1			31	1			27	1			25	1			31	1
31	1			35	1			31	1			27	1			25	1			33	1
31	1			35	1			31	1			27	1							33	1
33	1							33	1			29	1							33	1
33	1							33	1			29	1							33	1
								33	1			31	1
								35	1			31	1
								35	1			31	1
								35	1
								37	1

## Sheet: Table 2(3)
Publication:	Characterization of effects of mTOR inhibitors on aging in C. elegans
Survival data contact:	david.gems@ucl.ac.uk
Date:	15.04.2023
Species:	C. elegans
Definition of day 1:	First day of adulthood
Event/death definition:	Code 1; No response to touch
Censoring definition:	Code 0; Unnatural death
Cohort name:	Control			Cohort name:	1x rapamycin			Cohort name:	2x rapamycin			Cohort name:	4x rapamycin			Cohort name:	10x rapamycin			Cohort name:	2x rapamycin from L1-L4			Cohort name:	10x rapamycin from L1-L4
Description:	Carbenicillin, 50 µL liposomes, no drug			Description:	Carbenicillin, 50 µL liposomes, 100 µM rapamycin			Description:	Carbenicillin, 100 µL liposomes, 100 µM rapamycin			Description:	Carbenicillin, 200 µL liposomes, 100 µM rapamycin			Description:	Carbenicillin, 100 µL 5x concentrated liposomes, 100 µM rapamycin			Description:	Carbenicillin, 100 µL liposomes, 100 µM rapamycin			Description:	Carbenicillin, 100 µL 5x concentrated liposomes, 100 µM rapamycin
Drug vector:	Liposome			Drug vector	Liposome			Drug vector	Liposome			Drug vector	Liposome			Drug vector	Liposome			Drug vector	Liposome			Drug vector	Liposome
Drug concentration:	N/A			Drug concentration:	100 µM			Drug concentration:	100 µM			Drug concentration:	100 µM			Drug concentration:	100 µM			Drug concentration:	100 µM			Drug concentration:	100 µM
Drug volume:	50 µL			Drug volume:	50 µL			Drug volume:	100 µL			Drug volume:	200 µL			Drug volume:	500 µL			Drug volume:	200 µL			Drug volume:	500 µL
Strain (background):	N2			Strain (background):	N2			Strain (background):	N2			Strain (background):	N2			Strain (background):	N2			Strain (background):	N2			Strain (background):	N2
Sex (gender):	Hermaphrodites			Sex (gender):	Hermaphrodites			Sex (gender):	Hermaphrodites			Sex (gender):	Hermaphrodites			Sex (gender):	Hermaphrodites			Sex (gender):	Hermaphrodites			Sex (gender):	Hermaphrodites
Matings:	Selfing			Matings:	Selfing			Matings:	Selfing			Matings:	Selfing			Matings:	Selfing			Matings:	Selfing			Matings:	Selfing
FUDR:	N/A			FUDR:	N/A			FUDR:	N/A			FUDR:	N/A			FUDR:	N/A			FUDR:	N/A			FUDR:	N/A
Temperature:	20˚C			Temperature:	20˚C			Temperature:	20˚C			Temperature:	20˚C			Temperature:	20˚C			Temperature:	20˚C			Temperature:	20˚C
Humidity:	N/A			Humidity:	N/A			Humidity:	N/A			Humidity:	N/A			Humidity:	N/A			Humidity:	N/A			Humidity:	N/A
Light/dark cycle:	Dark			Light/dark cycle:	Dark			Light/dark cycle:	Dark			Light/dark cycle:	Dark			Light/dark cycle:	Dark			Light/dark cycle:	Dark			Light/dark cycle:	Dark
Noise:	N/A			Noise:	N/A			Noise:	N/A			Noise:	N/A			Noise:	N/A			Noise:	N/A			Noise:	N/A
Food and liquid:	NGM OP50			Food and liquid:	NGM OP50			Food and liquid:	NGM OP50			Food and liquid:	NGM OP50			Food and liquid:	NGM OP50			Food and liquid:	NGM OP50			Food and liquid:	NGM OP50
Treatment / condition:	Carbenicillin-treated bacteria			Treatment / condition:	Carbenicillin-treated bacteria			Treatment / condition:	Carbenicillin-treated bacteria			Treatment / condition:	Carbenicillin-treated bacteria			Treatment / condition:	Carbenicillin-treated bacteria			Treatment / condition:	Carbenicillin-treated bacteria			Treatment / condition:	Carbenicillin-treated bacteria
Housing:	60 mm agar plates			Housing:	60 mm agar plates			Housing:	60 mm agar plates			Housing:	60 mm agar plates			Housing:	60 mm agar plates			Housing:	60 mm agar plates			Housing:	60 mm agar plates
Animals/housing:	25-35			Animals/housing:	25-35			Animals/housing:	25-35			Animals/housing:	25-35			Animals/housing:	25-35			Animals/housing:	25-35			Animals/housing:	25-35
Time unit:	Days			Time unit:	Days			Time unit:	Days			Time unit:	Days			Time unit:	Days			Time unit:	Days			Time unit:	Days
	27				26				48				33				27				30				21
Age	Event code	Type of event		Age	Event code	Type of event		Age	Event code	Type of event		Age	Event code	Type of event		Age	Number of events	Type of event		Age	Event code	Type of event		Age	Number of events	Type of event
6	0	bag		3	0	bag		6	0	bag		3	0	bag		6	0	bag		6	0	bag		6	0	bag
16	1			3	0	bag		6	0	bag		6	0	bag		6	0	bag		10	1			16	1
16	1			6	0	bag		6	0	bag		6	0	bag		6	0	bag		12	1			16	1
16	1			6	0	bag		6	0	bag		6	0	bag		10	1			12	1			16	1
16	1			6	0	bag		8	0	bag		16	1			10	1			16	1			16	1
16	1			6	0	bag		8	0	bag		16	1			12	1			16	1			21	1
16	1			6	0	otw		10	0	rup		16	1			16	1			21	1			21	1
21	0	cen		16	1			12	1			21	1			16	1			21	1			21	1
21	0	cen		16	1			16	1			21	1			16	1			21	1			21	1
21	1			21	1			16	1			21	1			21	1			21	1			23	1
21	1			21	1			16	1			21	1			21	1			21	1			23	1
21	1			21	1			21	1			21	1			21	1			23	1			23	1
21	1			23	1			21	1			21	1			21	1			23	1			23	1
21	1			23	1			21	1			23	1			21	1			23	1			23	1
21	1			23	1			21	1			23	1			21	1			23	1			23	1
21	1			23	1			21	1			23	1			23	1			25	1			23	1
21	1			23	1			21	1			23	1			23	1			25	1			25	1
23	1			23	1			23	1			23	1			23	1			25	1			25	1
23	1			23	1			23	1			23	1			23	1			25	1			25	1
25	1			25	1			23	1			23	1			23	1			27	1			25	1
25	1			25	1			23	1			25	1			23	1			27	1			31	1
25	1			25	1			23	1			25	1			23	1			29	1			31	1
25	1			25	1			23	1			25	1			23	1			31	1
25	1			29	1			23	1			25	1			25	1			31	1
27	1			29	1			23	1			25	1			25	1			31	1
27	1			29	1			25	1			27	1			25	1			31	1
29	1			29	1			25	1			27	1			27	1			33	1
31	1			31	1			25	1			29	1			27	1			33	1
31	1			31	1			25	1			29	1			27	1			33	1
31	1			31	1			25	1			29	1			27	1			33	1
				33	1			25	1			31	1							35	1
				33	1			25	1			31	1
				33	1			25	1			33	1
								27	1			33	1
								27	1			33	1
								27	1			35	1
								27	1			35	1
								29	1
								29	1
								29	1
								31	1
								31	1
								31	1
								33	1
								33	1
								33	1
								33	1
								33	1
								35	1
								35	1
								35	1
								35	1
								37	1
								37	1
								39	1

## Sheet: Table 3(1)
Publication:	Characterization of effects of mTOR inhibitors on aging in C. elegans
Survival data contact:	david.gems@ucl.ac.uk
Date:	20.05.2023
Species:	C. elegans
Definition of day 1:	First day of adulthood
Event/death definition:	Code 1; No response to touch
Censoring definition:	Code 0; Unnatural death
Cohort name:	Control			Cohort name:	DMSO			Cohort name:	2x rapamycin L4			Cohort name:	2x rapamycin day 5			Cohort name:	2x rapamycin day 8			Cohort name:	2x rapamycin day 16
Description:	50 µL liposomes, no drug			Description:	50 µL liposomes, 0.5% DMSO			Description:	100 µL liposomes, 100 µM rapamycin from L4 stage			Description:	100 µL liposomes, 100 µM rapamycin from day 5			Description:	100 µL liposomes, 100 µM rapamycin from day 8			Description:	100 µL liposomes, 100 µM rapamycin from day 16
Drug vector:	Liposome			Drug vector	Liposome			Drug vector	Liposome			Drug vector	Liposome			Drug vector	Liposome			Drug vector	Liposome
Drug concentration:	N/A			Drug concentration:	N/A			Drug concentration:	100 µM			Drug concentration:	100 µM			Drug concentration:	100 µM			Drug concentration:	100 µM
Drug volume:	50 µL			Drug volume:	50 µL			Drug volume:	100 µL			Drug volume:	100 µL			Drug volume:	100 µL			Drug volume:	100 µL
Strain (background):	N2			Strain (background):	N2			Strain (background):	N2			Strain (background):	N2			Strain (background):	N2			Strain (background):	N2
Sex (gender):	Hermaphrodites			Sex (gender):	Hermaphrodites			Sex (gender):	Hermaphrodites			Sex (gender):	Hermaphrodites			Sex (gender):	Hermaphrodites			Sex (gender):	Hermaphrodites
Matings:	Selfing			Matings:	Selfing			Matings:	Selfing			Matings:	Selfing			Matings:	Selfing			Matings:	Selfing
FUDR:	N/A			FUDR:	N/A			FUDR:	N/A			FUDR:	N/A			FUDR:	N/A			FUDR:	N/A
Temperature:	20˚C			Temperature:	20˚C			Temperature:	20˚C			Temperature:	20˚C			Temperature:	20˚C			Temperature:	20˚C
Humidity:	N/A			Humidity:	N/A			Humidity:	N/A			Humidity:	N/A			Humidity:	N/A			Humidity:	N/A
Light/dark cycle:	Dark			Light/dark cycle:	Dark			Light/dark cycle:	Dark			Light/dark cycle:	Dark			Light/dark cycle:	Dark			Light/dark cycle:	Dark
Noise:	N/A			Noise:	N/A			Noise:	N/A			Noise:	N/A			Noise:	N/A			Noise:	N/A
Food and liquid:	NGM OP50			Food and liquid:	NGM OP50			Food and liquid:	NGM OP50			Food and liquid:	NGM OP50			Food and liquid:	NGM OP50			Food and liquid:	NGM OP50
Treatment / condition:	live bacteria			Treatment / condition:	live bacteria			Treatment / condition:	live bacteria			Treatment / condition:	live bacteria			Treatment / condition:	live bacteria			Treatment / condition:	live bacteria
Housing:	60 mm agar plates			Housing:	60 mm agar plates			Housing:	60 mm agar plates			Housing:	60 mm agar plates			Housing:	60 mm agar plates			Housing:	60 mm agar plates
Animals/housing:	25-35			Animals/housing:	25-35			Animals/housing:	25-35			Animals/housing:	25-35			Animals/housing:	25-35			Animals/housing:	25-35
Time unit:	Days			Time unit:	Days			Time unit:	Days			Time unit:	Days			Time unit:	Days			Time unit:	Days
	58				60				54				60				67				31
Age	Event code	Type of event		Age	Event code	Type of event		Age	Event code	Type of event		Age	Event code	Type of event		Age	Number of events	Type of event		Age	Event code	Type of event
9	1			9	0	rup		7	1			9	1			9	1			18	1
9	1			9	1			9	1			9	1			11	1			18	1
9	1			11	1			9	1			11	1			11	1			18	1
9	1			11	1			9	1			11	1			11	1			20	1
11	1			14	1			11	1			14	1			11	1			20	1
11	1			14	1			11	1			14	1			14	1			20	1
11	1			14	1			11	1			14	1			14	1			20	1
11	1			14	1			11	1			14	1			14	1			20	1
14	1			14	1			11	1			14	1			14	1			20	1
14	1			14	1			11	1			14	1			16	1			20	1
14	1			14	1			11	1			14	1			16	1			20	1
14	1			14	1			14	1			14	1			16	1			22	1
14	1			14	1			14	1			14	1			16	1			22	1
14	1			14	1			14	1			14	1			16	1			22	1
14	1			16	1			14	1			16	1			16	1			22	1
14	1			16	1			14	1			16	1			16	1			22	1
14	1			16	1			14	1			16	1			16	1			22	1
14	1			16	1			16	1			16	1			16	1			22	1
16	1			16	1			16	1			16	1			16	1			22	1
16	1			16	1			16	1			16	1			18	1			24	1
16	1			16	1			16	1			16	1			18	1			24	1
16	1			16	1			16	1			16	1			18	1			24	1
16	1			18	1			18	1			18	1			18	1			24	1
16	1			18	1			18	1			18	1			18	1			26	1
16	1			18	1			18	1			18	1			18	1			26	1
16	1			18	1			18	1			18	1			18	1			28	1
18	1			18	1			18	1			18	1			18	1			28	1
18	1			18	1			18	1			18	1			20	1			30	1
18	1			20	1			18	1			20	1			20	1			30	1
18	1			20	1			18	1			20	1			20	1			30	1
20	1			20	1			18	1			20	1			20	1			32	1
20	1			20	1			18	1			20	1			20	1
20	1			20	1			20	1			20	1			20	1
20	1			20	1			20	1			20	1			20	1
20	1			20	1			20	1			20	1			20	1
20	1			20	1			20	1			20	1			20	1
20	1			20	1			20	1			20	1			20	1
20	1			20	1			22	1			20	1			20	1
20	1			20	1			22	1			20	1			20	1
20	1			20	1			22	1			20	1			20	1
20	0	cen		20	1			22	1			20	1			20	1
22	1			20	1			22	1			20	1			22	1
22	1			22	0	dis		24	1			22	1			22	1
22	1			22	1			24	1			22	1			22	1
22	1			22	1			24	1			22	1			22	1
22	1			22	1			26	1			22	1			22	1
22	1			22	1			26	1			22	1			22	1
22	1			22	1			26	1			22	1			24	1
22	1			22	1			28	1			24	1			24	1
22	1			22	1			28	1			24	1			24	1
22	1			22	1			28	1			24	1			24	1
24	1			22	1			28	1			24	1			24	1
24	1			22	1			30	1			24	1			24	1
24	1			24	1			30	1			24	1			24	1
24	1			24	1							26	1			24	1
26	1			24	1							26	1			26	1
26	1			24	1							26	1			26	1
28	1			24	1							26	1			26	1
28	1			24	1							26	1			26	1
				26	1							26	1			26	1
				26	1											26	1
				28	1											28	1
																28	1
																30	1
																30	1
																32	1
																32	1

## Sheet: Table 3(2)
Publication:	Characterization of effects of mTOR inhibitors on aging in C. elegans
Survival data contact:	david.gems@ucl.ac.uk
Date:	28.05.2023
Species:	C. elegans
Definition of day 1:	First day of adulthood
Event/death definition:	Code 1; No response to touch
Censoring definition:	Code 0; Unnatural death
Cohort name:	Control			Cohort name:	DMSO			Cohort name:	2x rapamycin L4			Cohort name:	2x rapamycin day 5			Cohort name:	2x rapamycin day 8			Cohort name:	2x rapamycin day 16
Description:	50 µL liposomes, no drug			Description:	50 µL liposomes, 0.5% DMSO			Description:	100 µL liposomes, 100 µM rapamycin from L4 stage			Description:	100 µL liposomes, 100 µM rapamycin from day 5			Description:	100 µL liposomes, 100 µM rapamycin from day 8			Description:	100 µL liposomes, 100 µM rapamycin from day 16
Drug vector:	Liposome			Drug vector	Liposome			Drug vector	Liposome			Drug vector	Liposome			Drug vector	Liposome			Drug vector	Liposome
Drug concentration:	N/A			Drug concentration:	N/A			Drug concentration:	100 µM			Drug concentration:	100 µM			Drug concentration:	100 µM			Drug concentration:	100 µM
Drug volume:	50 µL			Drug volume:	50 µL			Drug volume:	100 µL			Drug volume:	100 µL			Drug volume:	100 µL			Drug volume:	100 µL
Strain (background):	N2			Strain (background):	N2			Strain (background):	N2			Strain (background):	N2			Strain (background):	N2			Strain (background):	N2
Sex (gender):	Hermaphrodites			Sex (gender):	Hermaphrodites			Sex (gender):	Hermaphrodites			Sex (gender):	Hermaphrodites			Sex (gender):	Hermaphrodites			Sex (gender):	Hermaphrodites
Matings:	Selfing			Matings:	Selfing			Matings:	Selfing			Matings:	Selfing			Matings:	Selfing			Matings:	Selfing
FUDR:	N/A			FUDR:	N/A			FUDR:	N/A			FUDR:	N/A			FUDR:	N/A			FUDR:	N/A
Temperature:	20˚C			Temperature:	20˚C			Temperature:	20˚C			Temperature:	20˚C			Temperature:	20˚C			Temperature:	20˚C
Humidity:	N/A			Humidity:	N/A			Humidity:	N/A			Humidity:	N/A			Humidity:	N/A			Humidity:	N/A
Light/dark cycle:	Dark			Light/dark cycle:	Dark			Light/dark cycle:	Dark			Light/dark cycle:	Dark			Light/dark cycle:	Dark			Light/dark cycle:	Dark
Noise:	N/A			Noise:	N/A			Noise:	N/A			Noise:	N/A			Noise:	N/A			Noise:	N/A
Food and liquid:	NGM OP50			Food and liquid:	NGM OP50			Food and liquid:	NGM OP50			Food and liquid:	NGM OP50			Food and liquid:	NGM OP50			Food and liquid:	NGM OP50
Treatment / condition:	live bacteria			Treatment / condition:	live bacteria			Treatment / condition:	live bacteria			Treatment / condition:	live bacteria			Treatment / condition:	live bacteria			Treatment / condition:	live bacteria
Housing:	60 mm agar plates			Housing:	60 mm agar plates			Housing:	60 mm agar plates			Housing:	60 mm agar plates			Housing:	60 mm agar plates			Housing:	60 mm agar plates
Animals/housing:	25-35			Animals/housing:	25-35			Animals/housing:	25-35			Animals/housing:	25-35			Animals/housing:	25-35			Animals/housing:	25-35
Time unit:	Days			Time unit:	Days			Time unit:	Days			Time unit:	Days			Time unit:	Days			Time unit:	Days
	56				62				46				47				52				60
Age	Event code	Type of event		Age	Event code	Type of event		Age	Event code	Type of event		Age	Event code	Type of event		Age	Number of events	Type of event		Age	Event code	Type of event
9	1			9	1			7	1			9	0	bag		9	1			9	1
9	1			9	1			9	1			9	0	dis		9	1			9	1
11	1			11	1			9	1			9	1			11	1			9	1
11	1			11	1			9	1			9	1			11	1			9	1
14	1			11	1			9	1			11	0	rup		11	1			14	1
14	1			11	1			9	1			11	0	dis		14	1			14	1
14	1			14	1			11	1			14	1			14	1			14	1
14	1			14	1			11	1			14	1			14	1			14	1
14	1			14	1			11	1			14	1			16	1			14	1
14	1			14	1			11	1			14	1			16	1			14	1
14	1			14	1			14	1			14	1			16	1			14	1
14	1			14	1			14	1			14	1			16	1			14	1
14	1			14	1			14	1			14	1			16	1			14	1
14	1			14	1			14	1			16	1			16	1			14	1
14	1			14	1			16	1			16	1			16	1			14	1
14	1			14	1			16	1			16	1			16	1			14	1
16	1			14	1			16	1			16	1			18	1			14	1
16	1			14	1			16	1			16	1			18	1			14	1
16	1			14	1			18	1			16	1			18	1			14	1
16	1			14	1			18	1			16	1			18	1			14	1
16	1			14	1			18	1			16	1			18	1			16	1
16	1			14	1			18	1			18	1			18	1			16	1
16	1			16	1			18	1			18	1			18	1			16	1
16	1			16	1			18	1			18	1			20	1			16	1
16	1			18	1			20	1			18	1			20	1			16	1
16	1			18	1			20	1			20	1			20	1			16	1
16	1			18	1			20	1			20	1			20	1			18	1
16	1			18	1			20	1			20	1			20	1			18	1
18	1			20	1			20	1			20	1			20	1			18	1
18	1			20	1			22	1			20	1			20	1			18	1
18	1			20	1			22	1			20	1			20	1			18	1
18	1			20	1			22	1			20	1			22	1			18	1
18	1			20	1			22	1			20	1			22	1			20	1
18	1			20	1			24	1			22	1			22	1			20	1
18	1			20	1			24	1			22	1			22	1			20	1
18	1			20	1			24	1			22	1			22	1			20	1
22	1			20	1			24	1			22	1			24	1			22	1
22	1			20	1			24	1			22	1			24	1			22	1
22	1			20	1			26	1			22	1			24	1			22	1
22	1			20	1			26	1			22	1			24	1			22	1
22	1			20	1			28	1			22	1			24	1			22	1
22	1			20	1			28	1			24	1			24	1			22	1
22	1			22	1			28	1			24	1			24	1			22	1
22	1			22	1			28	1			24	1			24	1			22	1
22	1			22	1			30	1			24	1			26	1			24	1
22	1			22	1			30	1			24	1			26	1			24	1
22	1			22	1							24	1			26	1			26	1
22	1			22	1							26	1			26	1			26	1
24	1			22	1							26	1			26	1			26	1
24	1			22	1							26	1			28	1			26	1
24	1			22	1							26	1			30	1			28	1
24	1			22	1											30	1			28	1
24	1			24	1															28	1
24	1			24	1															28	1
26	1			24	1															28	1
26	1			24	1															30	1
				26	1															30	1
				26	1															30	1
				26	1															32	1
				26	1															32	1
				26	1
				26	1

[truncated: 8 more sheets: Table 3(3), Table 4(1), Table 4(2), Table 5(1), Table 4(3), Table 6(1), Table 6(2), Table 6(3)]
